# Supplementary material for: Use of Adjuvanted Quadrivalent Influenza Vaccine in Older-Age Adults: A Systematic Review of Economic Evidence
Source: Vaccines (Basel). 2024 May 10;12(5):523. doi: 10.3390/vaccines12050523 (PMC11126004; doi:10.3390/vaccines12050523)
Supplement: Supplementary file 1 [file vaccines-12-00523-s001.zip]

Archive with 1 entries (1 files):
- vaccines-2935495-supplementary.pdf
